# Supplementary material for: External Validation of the JAKPOT Score for Diagnosing JAK2-Positive Erythrocytosis: A Retrospective Cohort Study
Source: J Clin Med. 2025 Jul 22;14(15):5173. doi: 10.3390/jcm14155173 (PMC12347527; doi:10.3390/jcm14155173)
Supplement: Supplementary file 1 [file jcm-14-05173-s001.zip]

Archive with 1 entries (1 files):
- jcm-3651068-supplementary.pdf
